# Supplementary material for: Wild Boar Attacks on Hunting Dogs in Czechia: The Length of the Hunting Season Matters
Source: Animals (Basel). 2025 Jan 8;15(2):130. doi: 10.3390/ani15020130 (PMC11758641; doi:10.3390/ani15020130)
Supplement: Supplementary file 1 [file animals-15-00130-s001.zip]

Archive with 1 entries (1 files):
- animals-3405516-supplementary.pdf
